# Supplementary material for: Exploring the Prevalence of Antimicrobial Resistance in the Environment Through Bonelli’s Eagles (Aquila fasciata) as Sentinels
Source: Antibiotics (Basel). 2025 Jul 22;14(8):734. doi: 10.3390/antibiotics14080734 (PMC12383151; doi:10.3390/antibiotics14080734)
Supplement: Supplementary file 1 [file antibiotics-14-00734-s001.zip]

Archive with 1 entries (1 files):
- antibiotics-3742901-supplementary.xlsx
