# Supplementary material for: Exploring the Prevalence of Antimicrobial Resistance in the Environment Through Bonelli’s Eagles (Aquila fasciata) as Sentinels
Source: Antibiotics (Basel). 2025 Jul 22;14(8):734. doi: 10.3390/antibiotics14080734 (PMC12383151; doi:10.3390/antibiotics14080734)
Supplement: Supplementary file 1 [file antibiotics-14-00734-s001.zip › antibiotics-3742901-supplementary.xlsx]

## Sheet: Data
Year	Nest ID	County	District	Sample type	E. coli	eaeA (Ct)	sxt1 (Ct)	sxt2 (Ct)	AMR	MDR	AMINOGLYCOSIDES		PENICILLIN	CEPHALOSPORINES		QUINOLONES		PYRIMIDINE	SULPHONAMIDES	CARBAPENEMS	GLYCYLGLYCINE	POLYMYXINS	TETRACYCLINES	AMPHENICOLS	MACROLIDES
											AMIKACIN	GENTAMICIN	AMPICILLIN	CEFOTAXIME	CEFTAZIDIME	CIPROFLOXACIN	NALIDIXIC ACID	TRIMETHOPRIM	SULFAMETHOXAZOLE	MEROPENEM	TIGECYCLINE	COLISTIN	TETRACYCLINE	CHLORAMPHENICOL	AZITHROMYCIN
2022	1	Valencia	Ribera Alta	Fresh feces	Yes	> 40	> 40	> 40	Yes	No	S	S	S	S	R	S	S	S	S	S	S	S	S	S	S
				Clocal swab nestling #1	Yes	> 40	> 40	> 40	Yes	No	S	S	S	S	S	S	S	S	R	S	S	S	S	S	S
				Clocal swab nestling #2	Yes	> 40	> 40	> 40	No
	2	Castellón	L'Alt Maestrat	Fresh feces	Yes	> 40	> 40	> 40	Yes	No	S	S	S	S	S	S	S	S	R	S	S	S	S	S	S
				Clocal swab nestling #3	Yes	> 40	> 40	> 40	No
				Clocal swab nestling #4	Yes	> 40	> 40	> 40	No
	3	Castellón	Alcalatén	Clocal swab nestling #5	Yes	> 40	> 40	> 40	No
				Clocal swab nestling #6	Yes	> 40	> 40	> 40	Yes	Yes	S	S	R	S	R	R	R	R	R	S	S	R	R	R	S
	4	Valencia	La Costera	Fresh feces	Yes	> 40	> 40	> 40	No
				Clocal swab nestling #7	Yes	> 40	> 40	> 40	Yes	Yes	R	R	R	R	R	R	R	R	R	R	S	R	S	S	S
	5	Valencia	Valle de Ayora	Fresh feces	Yes	25	> 40	> 40	Yes	Yes	R	R	R	R	S	R	R	R	R	S	R	R	R	R	S
				Clocal swab nestling #8	Yes	> 40	> 40	> 40	No
				Clocal swab nestling #9	Yes	> 40	> 40	> 40	No
	6	Castellón	Baix Maestrat	Fresh feces	Yes	> 40	> 40	> 40	No
				Clocal swab nestling #10	Yes	> 40	> 40	> 40	No
				Clocal swab nestling #11	Yes	> 40	> 40	> 40	No
2023	3	Castellón	Alcalatén	Fresh feces	Yes	> 40	> 40	> 40	Yes	No	S	S	S	S	S	S	S	S	R	S	S	S	S	S	S
				Clocal swab nestling #12	Yes	> 40	> 40	> 40	No
	4	Valencia	La Costera	Fresh feces	Yes	> 40	> 40	> 40	Yes	No	S	S	S	S	S	S	S	S	R	S	S	S	S	S	S
				Clocal swab nestling #13	Yes	> 40	> 40	> 40	No
	7	Castellón	La Plana Baixa	Fresh feces	Yes	> 40	> 40	> 40	Yes	No	S	S	S	S	S	S	S	S	R	S	S	S	S	S	S
				Clocal swab nestling #14	Yes	> 40	> 40	> 40	No
	8	Valencia	Los serranos	Clocal swab nestling #15	Yes	> 40	> 40	> 40	Yes	No	S	S	S	S	S	S	S	S	R	S	S	S	S	S	S
				Clocal swab nestling #16	No
	9	Valencia	La Costera	Fresh feces	Yes	> 40	> 40	> 40	No
				Clocal swab nestling #17	Yes	> 40	> 40	> 40	No
	10	Valencia	La Hoya de Buñol	Clocal swab nestling #18	Yes	> 40	> 40	> 40	No
				Clocal swab nestling #19	Yes	> 40	> 40	> 40	No
	11	Valencia	El Camp de Morvedre	Fresh feces	Yes	> 40	> 40	> 40	No
				Clocal swab nestling #20	Yes	> 40	> 40	> 40	Yes	No	S	S	S	S	S	S	S	S	R	S	S	S	S	S	S
				Clocal swab nestling #21	Yes	> 40	> 40	> 40	No
	12	Castellón	La Plana Baixa	Fresh feces	Yes	> 40	> 40	> 40	No
				Clocal swab nestling #22	Yes	> 40	> 40	> 40	Yes	Yes	R	R	R	R	R	S	R	S	R	S	S	R	S	S	S
	13	Castellón	La Plana Baixa	Fresh feces	Yes	> 40	> 40	> 40	No
	14	Castellón	La Plana Alta	Fresh feces	Yes	> 40	> 40	> 40	Yes	Yes	R	R	S	R	R	R	R	0	R	R	S	R	R	S	S
				Clocal swab nestling #23	Yes	> 40	> 40	> 40	Yes	No	R	S	S	S	S	S	S	S	S	S	S	S	R	S	S
				Clocal swab nestling #24	Yes	> 40	> 40	> 40	Yes	Yes	S	S	R	S	S	S	S	S	R	S	S	S	S	R	S
	15	Valencia	Requena-Utiel	Fresh feces	Yes	> 40	> 40	> 40	Yes	Yes	S	S	R	S	S	S	S	S	R	S	S	S	R	R	S
				Clocal swab nestling #25	Yes	> 40	> 40	> 40	Yes	Yes	R	R	R	R	R	R	R	S	R	S	S	R	R	S	S
	16	Castellón	La Plana Alta	Fresh feces	Yes	> 40	> 40	> 40	Yes	Yes	R	R	R	R	R	R	R	S	R	S	S	R	R	S	S
				Clocal swab nestling #26	No
				Clocal swab nestling #27	Yes	> 40	> 40	> 40	Yes	Yes	S	S	R	S	S	R	R	R	R	S	S	S	R	R	S
	17	Castellón	Alto Palancia	Fresh feces	Yes	> 40	> 40	> 40	Yes	Yes	S	S	R	S	S	R	R	S	R	S	S	R	R	R	S
				Clocal swab nestling #28	Yes	> 40	> 40	> 40	Yes	Yes	S	S	R	S	S	R	R	R	R	S	S	S	R	R	S
				Clocal swab nestling #29	Yes	> 40	> 40	> 40	Yes	Yes	S	S	R	S	S	S	S	R	R	S	S	S	R	R	S
	18	Valencia	La Hoya de Buñol	Fresh feces	Yes	> 40	> 40	> 40	No
				Clocal swab nestling #30	Yes	> 40	> 40	> 40	Yes	Yes	S	S	R	S	S	S	S	S	R	S	S	S	R	R	S
				Clocal swab nestling #31	Yes	> 40	> 40	> 40	Yes	Yes	S	S	R	S	S	S	S	S	R	S	S	S	R	S	S
2024	19	Castellón	Alcalatén	Fresh feces	Yes	> 40	> 40	> 40	No
				Clocal swab nestling #32	Yes	> 40	> 40	> 40	No
				Clocal swab nestling #33	Yes	21	> 40	> 40	No
	8	Valencia	Los serranos	Fresh feces	Yes	> 40	> 40	> 40	No
				Clocal swab nestling #34	Yes	> 40	> 40	> 40	Yes	No	S	S	S	S	S	S	S	S	R	S	S	S	S	S	S
				Clocal swab nestling #35	Yes	> 40	> 40	> 40	No
	20	Castellón	La Plana Alta	Fresh feces	Yes	> 40	> 40	> 40	No
				Clocal swab nestling #36	Yes	> 40	> 40	> 40	Yes	No	S	S	S	S	R	S	S	S	S	S	S	S	S	S	S
				Clocal swab nestling #37	Yes	> 40	> 40	> 40	Yes	No	S	S	S	S	S	S	S	S	R	S	S	S	S	S	S
	21	Castellón	Baix Maestrat	Fresh feces	Yes	> 40	> 40	> 40	Yes	No	S	S	S	S	S	R	S	S	S	S	S	S	S	S	S
				Clocal swab nestling #38	Yes	> 40	> 40	> 40	Yes	No	S	S	S	R	S	S	S	R	S	S	S	S	S	S	S
				Clocal swab nestling #39	Yes	> 40	> 40	> 40	No
	14	Castellón	La Plana Alta	Fresh feces	Yes	> 40	> 40	> 40	Yes	No	S	S	S	S	S	S	S	S	R	S	S	S	S	R	S
				Clocal swab nestling #40	Yes	> 40	> 40	> 40	Yes	Yes	R	R	S	R	R	R	R	S	R	S	R	R	R	R	R
				Clocal swab nestling #41	Yes	> 40	> 40	> 40	Yes	Yes	S	R	S	S	S	S	R	S	S	R	S	S	S	R	S
	10	Valencia	La Hoya de Buñol	Fresh feces	Yes	> 40	> 40	> 40	Yes	Yes	R	R	R	S	S	R	S	S	S	S	S	S	S	S	R
				Clocal swab nestling #42	Yes	> 40	> 40	> 40	Yes	Yes	R	R	R	R	R	R	R	S	R	R	S	R	S	S	S
	7	Castellón	La Plana Baixa	Fresh feces	Yes	> 40	> 40	> 40	No
				Clocal swab nestling #43	Yes	> 40	> 40	> 40	No
	9	Valencia	La Costera	Clocal swab nestling #44	Yes	> 40	> 40	> 40	No
	4	Valencia	La Costera	Fresh feces	Yes	> 40	> 40	> 40	Yes	Yes	R	R	S	R	R	R	R	R	S	S	R	S	S	S	S
	3	Castellón	Alcalatén	Fresh feces	Yes	> 40	> 40	> 40	Yes	Yes	R	S	R	S	S	S	S	R	R	S	S	S	S	S	S
				Clocal swab nestling #45	Yes	> 40	> 40	> 40	Yes	Yes	R	R	S	R	R	R	R	R	R	S	S	R	R	R	R
				Clocal swab nestling #46	Yes	> 40	> 40	> 40	Yes	No	S	S	S	S	S	S	S	S	1	S	S	S	S	S	S
	20	Castellón	La Plana Alta	Fresh feces	Yes	> 40	> 40	> 40	0
				Clocal swab nestling #47	Yes	> 40	> 40	> 40	0
				Clocal swab nestling #48	Yes	> 40	> 40	> 40	Yes	No	S	S	S	S	S	S	S	S	R	S	S	S	S	S	S
				Clocal swab nestling #49	Yes	> 40	> 40	> 40	0
				Clocal swab nestling #50	Yes	> 40	> 40	> 40	Yes	No	S	S	S	S	S	S	S	S	R	S	S	S	S	S	S
